# Supplementary material for: Integrated LSPR Biosensing Signal Processing Strategy and Visualization Implementation
Source: Micromachines (Basel). 2024 May 8;15(5):631. doi: 10.3390/mi15050631 (PMC11123047; doi:10.3390/mi15050631)
Supplement: Supplementary file 1 [file micromachines-15-00631-s001.zip]

Archive with 1 entries (1 files):
- micromachines-2969198-supplementary.pdf
